# Supplementary material for: Targeting Pancreatic Cancer Cell Stemness by Blocking Fibronectin-Binding Integrins on Cancer-Associated Fibroblasts
Source: Cancer Res Commun. 2025 Jan 31;5(1):195–208. doi: 10.1158/2767-9764.CRC-24-0491 (PMC11783622; doi:10.1158/2767-9764.CRC-24-0491)
Supplement: Supplementary Table S1 — siRNAs used in this study [file crc-24-0491_supplementary_table_s1_suppst1.xlsx]

## Sheet: Supplementary Table S1
Supplementary Table S1
siRNAs used in this study
siRNA	Source	siRNA ID
Negative control	Millipore Sigma	Universal Negative Control #1
FN1-siRNA1	Millipore Sigma	SASI_Hs01_00203291
FN1-siRNA2	Millipore Sigma	SASI_Hs01_00203292
ITGA5-siRNA1	Millipore Sigma	SASI_Hs01_00058581
ITGA5-siRNA2	Millipore Sigma	SASI_Hs02_00333426
ITGB3-siRNA1	Millipore Sigma	SASI_Hs01_00174219
ITGB3-siRNA2	Millipore Sigma	SASI_Hs01_00174221
COL1A1-siRNA1	Millipore Sigma	SASI_Hs02_00301842
COL1A1-siRNA2	Millipore Sigma	SASI_Hs01_00182242
