# Supplementary material for: Targeting Pancreatic Cancer Cell Stemness by Blocking Fibronectin-Binding Integrins on Cancer-Associated Fibroblasts
Source: Cancer Res Commun. 2025 Jan 31;5(1):195–208. doi: 10.1158/2767-9764.CRC-24-0491 (PMC11783622; doi:10.1158/2767-9764.CRC-24-0491)
Supplement: Supplementary Table S2 — Integrin antibodies used in this study [file crc-24-0491_supplementary_table_s2_suppst2.xlsx]

## Sheet: Supplementary Table S2
Supplementary Table S2
Integrin antibodies used in this study
Antibody	Antigens	Parental antibodies	Isotype	Source	Utility
BsAb	αvβ3 + α5β1	Etaracizumab + Volociximab	hIgG4-S228P	ABT-601	Novel bispecific Ab
Anti-αvβ3	αvβ3	Etaracizumab	hIgG4-S228P	ABT-101	Control mAb
Anti-α5β1	α5β1	Volociximab	hIgG4-S228P	ABT-701	Control mAb
LM609	αvβ3		mIgG1	Millipore MAB1976	Benchmark mAb
P1D6	α5		mIgG3	Millipore MAB1956	Benchmark mAb
