# Supplementary material for: Targeting Pancreatic Cancer Cell Stemness by Blocking Fibronectin-Binding Integrins on Cancer-Associated Fibroblasts
Source: Cancer Res Commun. 2025 Jan 31;5(1):195–208. doi: 10.1158/2767-9764.CRC-24-0491 (PMC11783622; doi:10.1158/2767-9764.CRC-24-0491)
Supplement: Supplementary Table S3 — Custom primer sequences for qPCR [file crc-24-0491_supplementary_table_s3_suppst3.xlsx]

## Sheet: Supplementary Table S3
Supplementary Table S3
Custom primer sequences for qPCR
mRNA	Source	Primer
FN1_Forward	IDT	CGGTGGCTGTCAGTCAAAG
FN1_Reverse	IDT	AAACCTCGGCTTCCTCCATAA
COL1A1_Forward	IDT	GAGGGCCAAGACGAAGACATC
COL1A1_Reverse	IDT	CAGATCACGTCATCGCACAAC
GAPDH_Forward	IDT	GGAGCGAGATCCCTCCAAAAT
GAPDH_Reverse	IDT	GGCTGTTGTCATACTTCTCATGG
